# Supplementary material for: Promoting Artificial Intelligence for Global Breast Cancer Risk Prediction and Screening in Adult Women: A Scoping Review
Source: J Clin Med. 2024 Apr 25;13(9):2525. doi: 10.3390/jcm13092525 (PMC11084581; doi:10.3390/jcm13092525)
Supplement: Supplementary file 1 [file jcm-13-02525-s001.zip]

Archive with 1 entries (1 files):
- jcm-2951626-supplementary.pdf
